# Supplementary material for: Massive parallel sequencing in individuals with multiple primary tumours reveals the benefit of re-analysis
Source: Hered Cancer Clin Pract. 2021 Oct 28;19:46. doi: 10.1186/s13053-021-00203-z (PMC8555269; doi:10.1186/s13053-021-00203-z)
Supplement: Supplementary file 1 — Additional file 1: Supplementary Table S1. Sequencing coverage and reads information for each sample. [file 13053_2021_203_MOESM1_ESM.xlsx]

## Sheet: Sheet1
Supplementary Table S1
Participant	Sequencing method	Average coverage	Bases covered >20x	Reads mapped (M)	Reads total (M)
A	WGS	36.4	99.1	943.6	950.3
B	WGS	34.6	97.8	717.3	724.8
C	WGS	39.1	99.3	871.5	874.7
D	WGS	37	99.1	843.2	854.6
E	WGS	37.2	99.2	890	895.1
F	WES	143	98.8	163	163.3
G	WES	161	98	176.3	176.5
H	WES	168	98.3	190.4	190.6
I	WES	150	97.4	170.3	170.9
J	WGS	37.8	99.25	852	864.3
Massive parallel sequencing in individuals with multiple primary tumours, Familial cancer, Wallander Karin, Håkan Thonberg, Nilsson Daniel and Tham Emma, emma.tham@ki.se
