# Supplementary material for: Massive parallel sequencing in individuals with multiple primary tumours reveals the benefit of re-analysis
Source: Hered Cancer Clin Pract. 2021 Oct 28;19:46. doi: 10.1186/s13053-021-00203-z (PMC8555269; doi:10.1186/s13053-021-00203-z)
Supplement: Supplementary file 2 — Additional file 2: Supplementary Table S2A. Gene lists; Hereditary cancer and Cancer driver. Supplementary Table S2B. Gene list; Scout HPO Neoplasia. Supplementary Table S2C. Gene list; Scout curated Clinical Genetics. [file 13053_2021_203_MOESM2_ESM.zip]

Archive with 3 entries (3 files):
- SuppTabS2AR1.xlsx
- SuppTabS2BR1.xlsx
- SuppTabS2CR1.xlsx
