# Supplementary material for: Massive parallel sequencing in individuals with multiple primary tumours reveals the benefit of re-analysis
Source: Hered Cancer Clin Pract. 2021 Oct 28;19:46. doi: 10.1186/s13053-021-00203-z (PMC8555269; doi:10.1186/s13053-021-00203-z)
Supplement: Supplementary file 2 — Additional file 2: Supplementary Table S2A. Gene lists; Hereditary cancer and Cancer driver. Supplementary Table S2B. Gene list; Scout HPO Neoplasia. Supplementary Table S2C. Gene list; Scout curated Clinical Genetics. [file 13053_2021_203_MOESM2_ESM.zip › SuppTabS2AR1.xlsx]

## Sheet: Sheet1
Supplementary Table S2A
Hereditary cancer		Cancer driver		Merged
ACD		ABL1		ABL1
AIP		ACVR1B		ACD
AKT1		AKT1		ACVR1B
ALK		ALK		AIP
AP3B1		AMER1		AKT1
APC		APC		ALK
ARMC5		AR		AMER1
ATM		ARID1A		AP3B1
ATR		ARID1B		APC
BABAM1		ARID2		AR
BAP1		ASXL1		ARID1A
BARD1		ATM		ARID1B
BCCIP		ATRX		ARID2
BLM		AXIN1		ARMC5
BLOC1S3		B2M		ASXL1
BLOC1S6		BAP1		ATM
BMPR1A		BCL2		ATR
BRAF		BCOR		ATRX
BRAP		BLM		AXIN1
BRCA1		BMPR1A		B2M
BRCA2		BRAF		BABAM1
BRCC3		BRCA1		BAP1
BRE		BRCA2		BARD1
BRIP1		BRIP1		BCCIP
C120rf70/FAAP100		BUB1B		BCL2
C19ord40/FAAP24		CARD11		BCOR
CASP10		CASP8		BLM
CD40LG		CBL		BLOC1S3
CDC73		CCND1		BLOC1S6
CDH1		CDC73		BMPR1A
CDK4		CDH1		BRAF
CDKN1C		CDK4		BRAP
CDKN2A		CDKN2A		BRCA1
CDKN2B		CDKN2C		BRCA2
CEBPA		CEBPA		BRCC3
CHEK1		CHEK2		BRE
CHEK2		CIC		BRIP1
CREBBP		CREBBP		BUB1B
CSF3R		CRLF2		C120rf70/FAAP100
CTC1		CSF1R		C19ord40/FAAP24
CYLD		CTNNB1		CARD11
DICER1		CYLD		CASP10
DKC1		DAXX		CASP8
DTNBP1		DICER1		CBL
ELA2		DNMT1		CCND1
ELANE		DNMT3A		CD40LG
ENG		EGFR		CDC73
EP300		EP300		CDH1
EPCAM		ERBB2		CDK4
ERCC2		ERCC2		CDKN1C
ERCC3		ERCC3		CDKN2A
ERCC4		ERCC4		CDKN2B
EXT1		ERCC5		CDKN2C
EXT2		EXT1		CEBPA
EZH2		EXT2		CHEK1
FAM175A		EZH2		CHEK2
FAN1		FANCA		CIC
FANCA		FANCC		CREBBP
FANCB		FANCD2		CRLF2
FANCC		FANCE		CSF1R
FANCD2		FANCF		CSF3R
FANCE		FANCG		CTC1
FANCF		FBXW7		CTNNB1
FANCG		FGFR2		CYLD
FANCI		FGFR3		DAXX
FANCL		FH		DICER1
FANCM		FLCN		DKC1
FAS		FLT3		DNMT1
FASLG		FOXL2		DNMT3A
FH		FUBP1		DTNBP1
FLCN		GATA1		EGFR
G6PC3		GATA2		ELA2
GATA1		GATA3		ELANE
GATA2		GNA11		ENG
GFI1		GNAQ		EP300
GNAS1		GNAS		EPCAM
GPC3		GPC3		ERBB2
GPC4		H3F3A		ERCC2
GPR101		HIST1H3B		ERCC3
GREM1		HNF1A		ERCC4
HAX1		HRAS		ERCC5
HPS1		IDH1		EXT1
HPS3		IDH2		EXT2
HPS4		IKZF1		EZH2
HPS5		JAK1		FAM175A
HPS6		JAK2		FAN1
HRAS		JAK3		FANCA
HUS1		KDM5C		FANCB
JAGN1		KDM6A		FANCC
KIF1B		KIT		FANCD2
KIT		KLF4		FANCE
KLLN		KMT2C		FANCF
KRAS		KMT2D		FANCG
MAP2K1		KRAS		FANCI
MAP2K2		LMO1		FANCL
MAX		MAP2K1		FANCM
MDC1		MAP2K4		FAS
MEN1		MAP3K1		FASLG
MET		MDM2		FBXW7
MITF		MDM4		FGFR2
MLH1		MED12		FGFR3
MPL		MEN1		FH
MRE11A		MET		FLCN
MSH2		MLH1		FLT3
MSH3		MPL		FOXL2
MSH6		MSH2		FUBP1
MUTYH		MSH6		G6PC3
NBN		MUTYH		GATA1
NF1		MYC		GATA2
NF2		MYCL		GATA3
NHP2		MYCN		GFI1
NKX2-1		MYD88		GNA11
NOP10		NBN		GNAQ
NRAS		NCOA3		GNAS
NSD1		NCOR1		GNAS1
NTHL1		NF1		GPC3
OCA2		NF2		GPC4
PALB2		NFE2L2		GPR101
PALLD		NKX2-1		GREM1
PDGFRA		NOTCH1		H3F3A
PHOX2B		NOTCH2		HAX1
PIK3CA		NPM1		HIST1H3B
PMS2		NRAS		HNF1A
POLR2A		PALB2		HPS1
POLD1		PAX5		HPS3
POLE		PBRM1		HPS4
POLH		PDGFRA		HPS5
POT1		PHF6		HPS6
PRKAR1A		PHOX2B		HRAS
PTCH1		PIK3CA		HUS1
PTEN		PIK3R1		IDH1
PTPN11		PMS1		IDH2
RAD1		PMS2		IKZF1
RAD17		PPP2R1A		JAGN1
RAD50		PRDM1		JAK1
RAD51A		PRKAR1A		JAK2
RAD51B		PTCH1		JAK3
RAD51C		PTEN		KDM5C
RAD51D		PTPN11		KDM6A
RAD52		RB1		KIF1B
RAD54L		RECQL4		KIT
RAD9A		RET		KLF4
RAF1		RNF43		KLLN
RB1		RUNX1		KMT2C
RBBP8/CtP		SBDS		KMT2D
RECQL2		SDHAF2		KRAS
RECQL4		SDHB		LMO1
RET		SDHC		MAP2K1
RINT1		SDHD		MAP2K2
RUNX1		SETBP1		MAP2K4
RMI1		SETD2		MAP3K1
RMI2		SF3B1		MAX
RMRP		SKP2		MDC1
RPL11		SMAD2		MDM2
RPL15		SMAD4		MDM4
RPL26		SMARCA4		MED12
RPL35A		SMARCB1		MEN1
RPL5		SMO		MET
RPS10		SOCS1		MITF
RPS17		SOX9		MLH1
RPS19		SPOP		MPL
RPS24		SRSF2		MRE11A
RPS26		STAG2		MSH2
RPS29		STK11		MSH3
RPS7		SUFU		MSH6
RTEL1		TET2		MUTYH
SBDS		TNFAIP3		MYC
SDHA		TP53		MYCL
SDHAF2		TRAF7		MYCN
SDHB		TSC1		MYD88
SDHC		TSC2		NBN
SDHD		TSHR		NCOA3
SH2D1A		U2AF1		NCOR1
SLX4		VHL		NF1
SMAD4		WAS		NF2
SMARCAL1		WRN		NFE2L2
SMARCB1		WT1		NHP2
SOS1		XPA		NKX2-1
SPRED1		XPC		NOP10
SRP72				NOTCH1
STK11				NOTCH2
SUFU				NPM1
TERC				NRAS
TERF2IP				NSD1
TERT				NTHL1
TINF2				OCA2
TMEM127				PALB2
TOP3A				PALLD
TOPBP1				PAX5
TP53				PBRM1
TP53BP1				PDGFRA
TRAF7				PHF6
TSC1				PHOX2B
TSC2				PIK3CA
TYR				PIK3R1
UIMC1				PMS1
VHL				PMS2
VPS45A				POLD1
WAS				POLE
WRAP53				POLH
WT1				POLR2A
XPA				POT1
XPC				PPP2R1A
XRCC2				PRDM1
XRCC3				PRKAR1A
XRCC4				PTCH1
ZNF350				PTEN
				PTPN11
				RAD1
				RAD17
				RAD50
				RAD51A
				RAD51B
				RAD51C
				RAD51D
				RAD52
				RAD54L
				RAD9A
				RAF1
				RB1
				RBBP8/CtP
				RECQL2
				RECQL4
				RET
				RINT1
				RUNX1
				RMI1
				RMI2
				RMRP
				RNF43
				RPL11
				RPL15
				RPL26
				RPL35A
				RPL5
				RPS10
				RPS17
				RPS19
				RPS24
				RPS26
				RPS29
				RPS7
				RTEL1
				RUNX1
				SBDS
				SDHA
				SDHAF2
				SDHB
				SDHC
				SDHD
				SETBP1
				SETD2
				SF3B1
				SH2D1A
				SKP2
				SLX4
				SMAD2
				SMAD4
				SMARCA4
				SMARCAL1
				SMARCB1
				SMO
				SOCS1
				SOS1
				SOX9
				SPOP
				SPRED1
				SRP72
				SRSF2
				STAG2
				STK11
				SUFU
				TERC
				TERF2IP
				TERT
				TET2
				TINF2
				TMEM127
				TNFAIP3
				TOP3A
				TOPBP1
				TP53
				TP53BP1
				TRAF7
				TSC1
				TSC2
				TSHR
				TYR
				U2AF1
				UIMC1
				VHL
				VPS45A
				WAS
				WRAP53
				WRN
				WT1
				XPA
				XPC
				XRCC2
				XRCC3
				XRCC4
				ZNF350
Massive parallel sequencing in individuals with multiple primary tumours, Familial cancer, Wallander Karin, Håkan Thonberg, Nilsson Daniel and Tham Emma, emma.tham@ki.se
