# Supplementary material for: Massive parallel sequencing in individuals with multiple primary tumours reveals the benefit of re-analysis
Source: Hered Cancer Clin Pract. 2021 Oct 28;19:46. doi: 10.1186/s13053-021-00203-z (PMC8555269; doi:10.1186/s13053-021-00203-z)
Supplement: Supplementary file 2 — Additional file 2: Supplementary Table S2A. Gene lists; Hereditary cancer and Cancer driver. Supplementary Table S2B. Gene list; Scout HPO Neoplasia. Supplementary Table S2C. Gene list; Scout curated Clinical Genetics. [file 13053_2021_203_MOESM2_ESM.zip › SuppTabS2BR1.xlsx]

## Sheet: Sheet1
Supplementary Table S2B
Scout, HPO neoplasia
CREBBP
KIT
ATM
CALR
MC1R
NOTCH3
RAD51
TERF2IP
MALT1
DDIT3
PDE6D
PARN
OCA2
TRIM37
HACE1
BUB1
RERE
FN1
PTPN11
CDKN1A
MT-CO3
MT-CO2
TAF15
TNFSF15
GNAQ
ARMC5
TFAP2A
CD28
PRKAR1A
IDH2
CDH1
MS4A1
MT-CO1
PDGFRB
RAF1
RPL11
NBN
DCLRE1C
IL12A
FLT4
FAM20C
TUBB
WT1
ASCL1
COL11A2
RHBDF2
IRF5
IL12RB1
RPL27
PRF1
FANCL
PIK3R1
PHF21A
CCND1
CHD7
TMEM216
KRT5
BARD1
MAPK1
ECM1
PHOX2B
ERCC5
RB1
RPS24
EGFR
FANCG
CYSLTR2
MYH11
FCN3
DCC
ATP7A
KEAP1
TEK
RPL15
ABCC6
FLNA
B3GALT6
NUP214
SH3GL1
KARS
ASXL1
TCTN3
RTEL1
EDN3
GATA2
KRT10
TNFRSF13C
RNASEL
RPS28
DVL3
SETD2
MAP2K1
RNF139
TFE3
IGF2R
CTSC
SAMD9L
EVC
MYD88
TRPV3
XIAP
SMO
MT-ND5
GFI1
ING1
COL14A1
NTHL1
SPRTN
SLC17A9
SEMA3C
PALB2
CYLD
THPO
HNF1A
NBEAL2
LMOD1
SOX2
SFTPA2
BLM
GDF2
CBL
HPGD
AR
FGFRL1
PMS2
PICALM
ACVRL1
COMP
MAX
DEC1
PAX3
DVL1
ARID1B
HNF4A
GBA
BIRC3
RAG1
TSR2
RASA1
MT-ND4
TP53
NSD3
SPRED1
POLR1C
TG
MINPP1
STAT3
MDM2
SEMA3D
DMRT3
NOP10
CHEK2
TNFRSF10B
CASP8
TNFSF12
ELMO2
ATRX
MTAP
TNFRSF13B
ALX4
GNA11
ELANE
HDAC4
DNASE1L3
WAS
MGMT
GDNF
NR0B1
DHCR24
L2HGDH
MBTPS2
VAMP7
FOXI1
SMARCB1
XPA
DDB2
SRY
FOXC2
KIF7
HNF1B
HRAS
FANCE
WWOX
MAGT1
KRT16
LAMC2
NELFA
ABCA5
BCR
VANGL2
BRCA2
FIBP
RAD54L
SLC26A2
SDHC
SUFU
XRCC2
RSPO1
RPS7
OGG1
MYH8
CEBPA
GPR35
ATR
GATA4
GJB3
PDCD10
BUB1B
ANTXR1
KIAA0753
MYO1H
CYP11B1
MUTYH
TMC6
NF2
C2CD3
GLI3
MAPRE2
KIF1B
USB1
MMEL1
CSF3R
EP300
NDP
GCM2
NEK9
IRF1
KRT6B
RPL35A
GLI1
SPIB
TYROBP
EVC2
TERT
LRRC8A
CRKL
TCF4
NFKB1
SETBP1
DHH
INPP5E
SLC49A4
IDH1
PLCD1
FLT3
NOTCH1
DICER1
CREB1
CCM2
XRCC4
BMPER
AGGF1
IGF2
DIS3L2
EXT2
AXIN2
ECE1
PDGFRL
SSX2
PDGFRA
TAL1
ICOS
GPC4
SH2D1A
CCBE1
RAD21
CARD14
PMS1
BCL6
TREM2
RMRP
CPLX1
ERCC6
HSPG2
SCN4A
COL1A1
SLC45A2
RARA
LRP5
LEMD3
RAD51D
SOS1
RPS27
STK4
MDH2
TOP2A
FDPS
TBX18
SLC22A18
ABCB11
CC2D2A
PTH1R
NFKB2
MLLT10
MCM4
PDGFB
TCF3
EIF2AK4
SLC26A4
SLX4
TINF2
TMC8
SLC25A13
FAT4
TSC2
NOD2
AXIN1
FANCF
IL2RG
WRAP53
SFTPC
HBB
FANCM
PNP
KAT6B
DLEC1
STS
PIEZO2
BUB3
CBFB
MFN2
MSH2
ITK
MPL
NPM1
SEC23B
KRAS
FANCA
GJB4
KRT1
MLF1
IGHM
KLF6
CDK4
MLH1
NUMA1
LMO1
SPINK1
ADA
GNB1
TMEM127
MNX1
SNAI2
GPC6
CHRNG
H19
SRP72
SIX6
SKI
FH
RPS29
CCDC22
RECQL4
NSUN2
USP8
ERCC2
TGFBR2
MVK
WNT5A
TRIP13
CTLA4
PIK3CA
ACAN
NR4A3
SHOX
PTCH2
EYA1
FAH
BRIP1
CTBP1
LMX1B
TREX1
MSH3
RNF6
COL2A1
MET
SEC23A
ASPSCR1
RPL26
COL7A1
CACNA1S
ATP7B
BCL10
ARSA
SQSTM1
TRPS1
CTC1
HABP2
WDPCP
ANTXR2
LMNA
MGAT2
LIG4
STAT1
CYP11B2
MYLK
ALX3
DNMT3A
CDKN2D
PTPN3
SOX9
LETM1
PAX7
KCNQ1
CD81
ABL1
DKC1
CDKN2C
CD19
IGLL1
DAXX
POLH
GJA1
LYST
TSC1
FOXE1
FANCD2
EFL1
AP2S1
SMAD4
CTNNB1
RPS26
BCL2
NLRP1
GNPTAB
FANCC
MLLT11
RPS14
KCNE3
FERMT1
MITF
ASCC1
KDSR
DOCK8
POU6F2
FANCI
BRCA1
MSR1
HOXD13
SIX1
TSG101
ACTG2
ENG
DLC1
MSH6
PSAP
POLR1D
NEK1
MT-TS1
ADAMTS3
SDHAF2
CDKN2A
MT-ND1
PPP2R1B
BRAF
PMVK
GDF5
RAG2
BDNF
BAP1
LPP
PRCC
RAD51C
UROD
KRIT1
GFI1B
HFE
XPC
POT1
PORCN
KRT9
TNFRSF1B
SDHD
CEP57
KCNAB2
MAFA
MAP3K1
NRTN
BLNK
FOXO1
CDC73
VHL
MTM1
TP63
OCRL
SRC
CASP10
FZD2
CDKN1C
DNAJC21
ACTB
MST1
DPM1
RFWD3
RAD50
JAG1
RUNX1
GNAS
MAP3K8
FANCB
MMP1
WNT10A
PALLD
GABRD
NRAS
MYC
CTSA
FAM20A
NSD1
ESCO2
FOXP1
PTEN
TNFRSF4
TERC
VANGL1
GPR143
HAX1
ENPP1
MLH3
COL4A6
EDNRB
CD27
RPS17
ACD
PTCH1
KRT17
HLA-DRB1
FGFR3
RASSF1
NSD2
GJB2
LZTS1
FGFR2
ERCC4
BMPR1A
PLAG1
RAD54B
APC
ERCC3
GCGR
MYCN
AIP
ETV6
INTU
RPL10
EWSR1
KCNH1
ERBB2
TYR
RET
CDKN2B
MRE11
SRD5A3
IKBKG
KRT14
KDR
FAN1
COL18A1
RPL5
LAMA3
NR4A2
NHP2
WASHC5
OFD1
BTK
TCOF1
PIGL
SLCO2A1
MN1
REST
AAGAB
LIN28B
PAX6
FUZ
CD79A
RPL35
MT-TL1
POU2AF1
SCN9A
CTHRC1
TMEM67
MAP2K2
FGFR1
SBDS
SERPINA1
SAMD9
DHCR7
POLA1
TNPO3
SH2B3
CD79B
DYNC2H1
GPC3
G6PC
KCNQ1OT1
GJB6
NME1
SF3B1
SHH
PRDM16
PIGA
EXT1
NR5A1
ZFPM2
KCNJ10
AKT1
FLCN
TWIST1
GATA1
CD96
KLLN
TAL2
ALK
SLC37A4
WRN
RB1CC1
TET2
RPS19
PRKCD
DYNC2LI1
STK11
SSX1
MEN1
CYP26C1
ARHGAP26
UBE2T
RPS10
CDH23
CR2
NTRK1
GPR101
MVD
NF1
LAMB3
JAK2
BMPR1B
SDHA
IL7R
FGF3
MT-ND6
MT-TS2
C1S
RPL18
TJP2
EPCAM
APC2
WIPF1
SDHB
CXCR4
PPM1D
RPGRIP1L
KIF11
COL4A5
MAD2L2
SRP54
HMGA2
HMBS
CDKN1B
Massive parallel sequencing in individuals with multiple primary tumours, Familial cancer, Wallander Karin, Håkan Thonberg, Nilsson Daniel and Tham Emma, emma.tham@ki.se
