# Supplementary material for: Massive parallel sequencing in individuals with multiple primary tumours reveals the benefit of re-analysis
Source: Hered Cancer Clin Pract. 2021 Oct 28;19:46. doi: 10.1186/s13053-021-00203-z (PMC8555269; doi:10.1186/s13053-021-00203-z)
Supplement: Supplementary file 2 — Additional file 2: Supplementary Table S2A. Gene lists; Hereditary cancer and Cancer driver. Supplementary Table S2B. Gene list; Scout HPO Neoplasia. Supplementary Table S2C. Gene list; Scout curated Clinical Genetics. [file 13053_2021_203_MOESM2_ESM.zip › SuppTabS2CR1.xlsx]

## Sheet: Sheet1
Supplementary Table S2C
Scout, curated gene list Clin Gen
AIP
ALK
ANKRD26
APC
ATM
AXIN2
BAP1
BARD1
BLM
BMPR1A
BRAF
BRCA1
BRCA2
BRIP1
BUB1B
CBL
CD70
CDC73
CDH1
CDK4
CDKN1B
CDKN1C
CDKN2A
CEBPA
CEP57
CHEK2
CYLD
DDB2
DDX41
DICER1
DIS3L2
DKC1
EFL1
EGFR
ELANE
EPCAM
ERCC1
ERCC2
ERCC3
ERCC4
ERCC5
ETV6
EXO1
EXT1
EXT2
EZH2
FAM111B
FANCA
FANCB
FANCC
FANCD2
FANCE
FANCF
FANCG
FANCI
FANCL
FANCM
FH
FLCN
GALNT12
GATA2
GPC3
GREM1
HNF1A
HOXB13
HRAS
IKZF1
KIT
KITLG
KRAS
LZTR1
MAP2K1
MAP2K2
MAX
MEN1
MET
MITF
MLH1
MLH3
MRE11
MSH2
MSH3
MSH6
MUTYH
NBN
NF1
NF2
NRAS
NSD1
NSUN2
NTHL1
PALB2
PAX5
PDGFRA
PHOX2B
PMS1
PMS2
POLD1
POLE
POLH
POT1
PPM1D
PRF1
PRKAR1A
PTCH1
PTEN
PTPN11
RAD50
RAD51C
RAD51D
RAF1
RASA2
RB1
RECQL
RECQL4
REST
RET
RHBDF2
RIT1
RPS20
RRAS
RUNX1
SAMD9
SAMD9L
SBDS
SDHA
SDHAF2
SDHB
SDHC
SDHD
SHOC2
SLX4
SMAD4
SMARCA4
SMARCB1
SOS1
SOS2
SPRED1
SRP72
STK11
SUFU
TERC
TERT
TINF2
TMEM127
TP53
TSC1
TSC2
VHL
WRN
WT1
XPA
XPC
XRCC2
AMER1
CTR9
TRIM28
Massive parallel sequencing in individuals with multiple primary tumours, Familial cancer, Wallander Karin, Håkan Thonberg, Nilsson Daniel and Tham Emma, emma.tham@ki.se
